# Supplementary material for: RT-PCR Detection of SARS-CoV-2 among Individuals from the Upper Silesian Region—Analysis of 108,516 Tests
Source: Diagnostics (Basel). 2021 Dec 21;12(1):7. doi: 10.3390/diagnostics12010007 (PMC8774892; doi:10.3390/diagnostics12010007)
Supplement: Supplementary file 1 [file diagnostics-12-00007-s001.zip]

Archive with 1 entries (1 files):
- diagnostics-1497884-supplementary.pdf
